# Supplementary material for: De Novo Assembly of the Dirofilaria immitis Genome by Long-Read Nanopore-Based Sequencing Technology on an Adult Worm from a Canine Cardiopulmonary Dirofilariosis Case
Source: Animals (Basel). 2022 May 25;12(11):1342. doi: 10.3390/ani12111342 (PMC9179477; doi:10.3390/ani12111342)
Supplement: Supplementary file 1 [file animals-12-01342-s001.zip]

Archive with 1 entries (1 files):
- animals-1691496-supplementary.xlsx
