# Supplementary material for: De Novo Assembly of the Dirofilaria immitis Genome by Long-Read Nanopore-Based Sequencing Technology on an Adult Worm from a Canine Cardiopulmonary Dirofilariosis Case
Source: Animals (Basel). 2022 May 25;12(11):1342. doi: 10.3390/ani12111342 (PMC9179477; doi:10.3390/ani12111342)
Supplement: Supplementary file 1 [file animals-12-01342-s001.zip › animals-1691496-supplementary.xlsx]

## Sheet: Sheet1
Table S1. Macrocyclic lactone resistance profile in a Dirofilaria immitis collected from a dog in northern Portugal, November 2020.
	Locus_13063	Locus_22259	Locus_29168	Locus_39492	Locus_46063	Locus_58864	LOCUS_42411	LOCUS_42291	LOCUS_48992_B	LOCUS_9400	LOCUS_10349	LOCUS_9858	LOCUS_1514	LOCUS_12716	LOCUS_5365	LOCUS_617	LOCUS_47722_A	LOCUS_30575	LOCUS_15709_A	LOCUS_21554	LOCUS_38622_A	LOCUS_38622_D	LOCUS_4553	LOCUS_27461	LOCUS_45689	LOCUS_20587	LOCUS_5266	LOCUS_48750_C	LOCUS_48750_B	LOCUS_42003	LOCUS_26225	LOCUS_29455	LOCUS_5667	LOCUS_55751_B	LOCUS_35336	LOCUS_29128	LOCUS_39492	LOCUS_7986	LOCUS_12925	LOCUS_17333	LOCUS_29168	LOCUS_58864	LOCUS_51661
Sample	CT	AA	AG	TT	AT	AG	AT	CT	TT	CT	CC	AA	TT	CC	CC	AC	CT	TT	AG	CT	AC	AG	GG	AA	TT	TT	CT	CT	AG	GG	TT	AT	CC	TT	TT	AA	TT	CT	AG	GG	CT	AA	CG
Effect	LOE/RES	Und	LOE/RES	Und	LOE/RES	LOE/RES	LOE/RES	LOE/RES	Und	LOE/RES	LOE/RES	Und	Und	LOE/RES	Und	LOE/RES	LOE/RES	Und	LOE/RES	LOE/RES	LOE/RES	LOE/RES	Und	LOE	Und	LOE/RES	LOE/RES	LOE/RES	LOE/RES	LOE/RES	Und	LOE/RES	Und	Und	Und	Und	Und	LOE/RES	LOE/RES	LOE/RES	LOE/RES	Und	LOE/RES
LOE: loss of effect; RES: resistant; Und: undefined.
